# Supplementary material for: TYRA-300, an FGFR3-selective inhibitor, promotes bone growth in two FGFR3-driven models of chondrodysplasia
Source: JCI Insight. 2025 Apr 3;10(9):e189307. doi: 10.1172/jci.insight.189307 (PMC12128972; doi:10.1172/jci.insight.189307)
Supplement: Supporting data values [file jciinsight-10-189307-s247.xlsx]

## Sheet: 1A
Vehicle (30% HPBCD)
week	n=11
3	7	6	6.8	7.6	6.7	6.9	6.5	6.9	6.7	7	6.9
4	7.9	7.8	7.6	8.3	7.8	8	7.5	7.7	7.7	8	7.8
5	8.4	7.8	8.2	8.7	8.3	8.3	8.2	8.2	8.2	8.4	8.6
6	8.5	8.2	8.5	9.1	8.6	8.7	8.7	8.7	8.4	8.7	9
7	8.8	8.7	9	9.3	9	9	9	9	8.7	8.8	9
8	8.8	8.7	9.1	9.5	9	9	9.2	9	8.7	9	9.3
TYRA-300 (12 mg/kg)
week	n=12
3	6.5	7	6.8	6.2	7.2	7.5	7	6	6.8	7.5	7.3	7
4	7.7	8	7.7	7.2	8	8.3	7.8	7.3	7.8	8.2	7.8	7.7
5	8.2	8.6	8.3	8.3	8.6	9	8.3	7.7	8.5	8.6	8.5	8.7
6	8.6	9.1	8.7	8.6	9	9.3	8.8	8.4	8.7	8.8	8.7	9.2
7	8.8	9.1	9.3	9	9.5	10	9.2	8.7	9	9.1	9	9.4
8	9.2	9.3	9.3	9.2	9.5	10	9.3	8.8	9.2	9.3	9.3	9.4
TYRA-300 (14 mg/kg)
week	n=12
3	6.6	6.7	7.6	6.3	7.1	7.2	7.2	6.8	6.9	7.6	7.3	7.3
4	7.7	7.7	8	7.3	8	7.8	7.8	7.2	7.8	8.2	7.8	8.2
5	8.7	8.5	8.7	8.3	8.8	8.8	8.6	8.5	8.6	8.5	8.7	8.6
6	9.4	8.9	9.2	9.1	9.4	9.2	9	9.1	9.2	9.3	9	9
7	9.8	9.3	9.5	9.5	9.7	9.7	9.3	9.4	9.4	9.5	9.3	9.3
8	9.8	9.7	9.6	9.9	9.8	9.7	9.6	9.5	9.8	9.7	9.5	9.6

## Sheet: 1B
Vehicle (30% HPBCD)
week	n=11
3	6.2	4.8	5.6	6.4	6.3	5.7	5.5	5.9	5.7	5.6	5.5
4	6.8	5.2	6.6	6.9	6.7	6.3	6.2	6.7	6.5	6.3	6.5
5	7.2	6.2	7.1	7.5	7.2	6.9	7	7	7.1	6.9	6.9
6	7.4	6.5	7.2	7.5	7.4	7.1	7.1	7.2	7.2	7.1	7.3
7	7.5	6.8	7.3	7.8	7.5	7.2	7.5	7.4	7.3	7.3	7.6
8	7.6	7.1	7.4	7.9	7.6	7.4	7.4	7.6	7.5	7.4	7.7
TYRA-300 (12 mg/kg)
week	n=12
3	5.7	6.2	5.6	5.5	6.4	6.6	5.9	5.3	5.8	6.3	6	6
4	5.9	6.8	6.3	6.4	6.9	7.2	6.4	5.7	6.5	7.2	6.9	6.7
5	6.8	7.3	7.1	6.7	7.4	7.8	7.2	6.5	7.1	7.2	7.2	7.3
6	7.3	7.8	7.6	7.6	8	8.2	7.7	7	7.7	7.8	7.9	7.7
7	7.9	8.2	7.7	7.7	8.3	8.5	7.9	7.3	8.1	8	8	8
8	7.8	8.3	8	8.1	8.5	8.6	8.1	7.5	8.1	8.2	7.9	8.1
TYRA-300 (14 mg/kg)
week	n=12
3	5.5	5.5	6.4	5.3	5.7	5.6	5.6	5.6	6	6	6.4	6.1
4	6.3	6	7	6	6.4	6.6	6.4	6.9	6.7	6.9	7	6.8
5	7	6.9	7.6	6.7	7.2	7	7.1	7	7.4	7.6	7.4	7.5
6	8	7.6	8	7.3	7.8	7.8	7.6	7.7	7.9	8	7.9	8
7	8.2	8	8.2	8	8.3	8.1	8	8.2	8.2	8.5	8	8.2
8	8.4	8.1	8.2	8.1	8.3	8.3	8.1	8.3	8.2	8.7	8.2	8.4

## Sheet: 1C
vehicle	12 mg/kg	14 mg/kg
15.75	15.75	16.95
14.96	16.27	16.89
15.48	16.06	17.24
16.35	16.41	16.1
15.93	16.46	17.47
15.88	17	16.69
15.59	16.46	16.27
15.77	15.08	16.57
15.65	16.34
15.63	16.3	16.39
15.93	17.19	16.89
	16.6	16.61

## Sheet: 1D
vehicle	12 mg/kg	14 mg/kg
13.4	12.93	14.9
12.67	14.23	14.56
13.16	13.91	14.74
13.92		14.08
13.27	13.8	15.12
13.36	13.51	14.91
13.15	13.98	13.6
13.12	13.78	14.47
12.81	13.37	14.13
12.6	14.79	13.58
13.42	13.97	13.93
	13.86	13.04

## Sheet: 1E
1 week
time (h)	mouse1	mouse2	mouse3
0	4	4	4
0.5	216	217	188
1	277	125	367
4	229	108	187
6	114	91.9	104
8	72.6	147	70.6
12	37.7	35.7	49.1
24	4	4	5.11
2 week
time (h)	mouse1	mouse2	mouse3
0	8
0.5	276	247	312
1	442	320	190
4	196	308	157
6	148	144	232
8	50.3	95.4	202
12	42.2	29.1	34.4
24	8	10.2	8.27
3 week
time (h)	mouse1	mouse2	mouse3	mouse4
0	8	8	8	8
0.5	250	248	229	221
1	293	238	250	251
4	10.2	12.5	17.9	9.9
6	8	8	15	8
8	8	8	8	8
12	8	9.31	8	8
24	8	8	8	8
4 week
time (h)	mouse1	mouse2	mouse3	mouse4	mouse5
0	8
0.5	102	115	172	145	197
1	169	242	178	48
4	39	12	12	10
6	8	16	8	8
8	8	8	8	8
12	8	8	8	8
24	8	8	8	8
6 week
time (h)	mouse1	mouse2	mouse3	mouse4
0	8	8	8	8
0.5	150	198	171	172
1	269	225	170	149
4	23.3	57.7	15.3	13
6	12.2	15.6	8	8
8	8	8	8	8
12	8	8	8	8
24	8	8	8	8
8 week
time (h)	mouse1	mouse2	mouse3	mouse4
0	8	8	8	8
0.5	195	213	194	173
1	150	204	209	253
4	52.2	36	36.9	28
6	10.7	8	8	8
8	8	13.1	8	8
12	8	8	8	8
24	8	8	8	8
12 week
time (h)	mouse1	mouse2	mouse3	mouse4
0	8	8	8	8
0.5	155	181	154
1	167	164	231	196
4	52.9	64.6	27.3	17.4
6	8	13.9	9.67	8
8	8.51	8	8	8
12	8	8	8	8
24	8	8	8	8

## Sheet: 2B
Fgfr3+/+
day	n=10
1	34	34	32	32	30	32	31	31	32	33
4	40	41	39	38	36	40	39	39	36	37
7	44	44	45	45	44	44	45	44	43	42
10	49	51	50	47	47	48	50	45	50	50
13	55	58	57	58	54	55	52	54	52	53
16	64	63	59	62	58	57	60	59	60	60
Fgfr3Y367C/+ + vehicle
day	n=10
1	29	30	29	29	31	30	31	31	31	33
4	31	33	32	31	32	32	32	32	32	35
7	35	34	35	31	35	35	35	32	33	35
10	36	35	37	33	36	36	37	34	36	36
13	36	36	38	36	36	36	37	34	40	37
16	37	37	38	39	38	38	37	40	43	40
Fgfr3Y367C/+ + TYRA-300
day	n=8
1	29	30	28	29	29	31	29	31
4	32	34	35	31	34	33	33	33
7	35	40	39	34	36	36	36	36
10	40	42	42	40	38	40	41	42
13	41	46	46	44	44	43	42	45
16	42	47	48	46	44	47	46	50

## Sheet: 2C
Fgfr3+/+
day	n=10
1	15	15	13	13	12	14	14	14	13	13
4	23	24	18	19	18	19	18	18	20	18
7	30	31	25	25	28	22	26	24	26	26
10	39	37	34	36	35	35	35	35	34	34
13	45	45	42	45	44	42	40	41	41	41
16	54	54	47	57	54	47	45	42	45	50
Fgfr3Y367C/+ + vehicle
day	n=10
1	12	12	13	13	14	14	14	14	14	14
4	17	17	16	17	16	16	16	16	17	19
7	19	20	20	20	22	21	22	17	18	21
10	23	22	22	21	23	22	25	20	22	22
13	25	26	24	25	25	23	26	22	25	26
16	26	28	27	30	27	28	27	25	28	29
Fgfr3Y367C/+ + TYRA-300
day	n=8
1	12	13	13	13	13	13	13	14
4	17	18	17	17	19	16	15	16
7	25	23	21	24	23	22	21	23
10	25	28	27	27	27	26	26	29
13	31	35	35	35	31	31	31	32
16	33	36	36	36	36	33	34	35

## Sheet: 2D
Fgfr3+/+
day	n=10
1	1.78	1.76	1.6	1.66	1.56	1.88	1.71	1.67	1.46	1.59
2	2.16	2.15	2.05	2.1	1.7	2.29	2.07	2.1	1.74	1.83
3	2.86	2.81	2.51	2.63	2.06	2.74	2.54	2.6	2.1	2.29
4	3.5	3.5	3.05	3.1	2.6	3.22	3.12	3.18	2.55	2.66
5	4.11	4.06	3.67	3.58	3.31	3.92	3.69	3.79	3.01	3.25
6	4.69	4.8	4.44	4.08	4.03	4.41	4.25	4.18	3.62	3.68
7	5.3	5.43	5.18	5	4.57	4.8	4.88	4.75	4.1	4.38
8	6.2	6.22	5.78	5.7	5.48	5.23	5.46	5.12	4.65	4.98
9	6.85	6.78	6.52	6.17	6.18	5.62	5.77	5.42	5.31	5.65
10	7.42	7.31	6.95	6.77	6.87	6.32	6.19	5.99	5.8	6.18
11	8.04	7.83	7.22	7.72	7.74	6.81	7.1	6.35	6.04	6.51
12	8.34	8.03	7.63	8.57	8.43	7.14	7.42	6.76	6.59	7.15
13	8.91	8.37	7.67	9.48	9.02	7.33	7.64	6.9	7	7.5
14	9.44	9.44	7.61	10.12	9.8	7.66	8.16	7.27	7.6	8.1
15	9.78	9.7	7.45	10.86	10.08	7.82	8.27	7.8	7.96	8.44
16	10.04	9.71	7.39	11.68	10.05	7.92	8.54	7.72	8.19	8.51
Fgfr3Y367C/+ + vehicle
day	n=10
1	1.31	1.53	1.39	1.5	1.66	1.45	1.67	1.51	1.61	1.8
2	1.56	1.8	1.51	1.69	1.97	1.59	1.92	1.62	2.02	2.08
3	1.79	2.15	1.71	1.9	2.02	1.82	2.05	1.79	2.14	2.07
4	1.98	2.34	2.1	2.05	1.95	1.89	2.1	1.94	2.42	2.29
5	2.2	2.47	2.33	2.36	2.45	2.19	2.45	2.12	2.56	2.46
6	2.33	2.45	2.58	2.46	2.47	2.39	2.3	2.08	2.57	2.77
7	2.4	2.65	2.78	2.54	2.95	2.77	2.97	2.23	2.69	3.17
8	2.6	3.12	2.98	2.72	3.1	3.2	3.16	2.3	2.86	3.37
9	2.77	3.15	3.1	2.88	3.35	3.24	3.36	2.55	3.13	3.53
10	2.93	3.3	3.1	2.92	3.41	3.49	3.48	2.58	3.11	3.45
11	2.94	3.3	3.2	2.96	3.6	3.49	3.58	2.6	3.34	3.58
12	2.91	3.53	3.7	3.31	3.64	3.5	3.92	2.68	3.59	3.84
13	3.19	3.75	3.99	3.4	3.34	3.55	3.99	2.81	3.98	4.17
14	3.3	3.62	4.07	3.75	3.36	3.52	3.97	3.29	4.14	4.33
15	3.26	3.8	4.22	3.82	3.37	3.4	3.76	3.68	4.41	4.66
16	3.1	3.79	4.15	3.74	3.44	3.86	3.65	3.83	4.42	4.53
Fgfr3Y367C/+ + TYRA-300
day	n=8
1	1.56	1.58	1.46	1.33	1.47	1.4	1.37	1.6
2	1.72	1.94	1.84	1.42	1.55	1.46	1.53	2.01
3	1.9	2.33	2.12	1.64	1.76	1.63	1.84	2.4
4	2.07	2.76	2.5	1.89	2.29	1.86	2.18	2.91
5	2.2	3.12	2.97	2.23	2.52	2.2	2.53	3.27
6	2.34	3.32	3.31	2.62	2.85	2.61	2.97	3.58
7	2.5	3.76	3.67	3.01	3.07	3	3.31	4
8	2.88	4.38	4.13	3.59	3.58	3.33	3.74	4.2
9	3.25	4.59	4.59	4.2	3.92	3.86	3.97	4.66
10	3.5	5.05	4.73	4.46	4.52	4.17	4.41	4.98
11	3.7	5.46	5.06	4.65	4.64	4.44	4.99	5.57
12	4.17	6.04	5.26	5.13	4.96	4.59	5.3	5.5
13	4.57	6.33	5.41	5.39	5.24	4.99	5.39	6
14	4.78	6.51	5.49	5.67	5.59	5.5	5.76	6.14
15	4.9	6.43	5.43	5.97	5.65	5.65	5.84	6.3
16	4.77	6.33	5.39	6.22	5.81	5.88	5.86	6.3

## Sheet: 2E
Fgfr3+/+	Fgfr3Y367C/+ + vehicle	Fgfr3Y367C/+ + TYRA-300
12.86	5.2	6.94
12.8	5.99	7.67
12.07	5.69	7.62
12.6	5.9	7.75
12.08	5.33	7.48
12.78	5.76	7.35
12.15	5.42	7.46
12.29	5.43	7.38
12.7	5.48
11.79	5.86

## Sheet: 2F
Fgfr3+/+	Fgfr3Y367C/+ + vehicle	Fgfr3Y367C/+ + TYRA-300
10.14	4.71	6.4
9.48	5.4	6.85
9.45	5.42	6.87
10.05	5.45	5.9
9.49	5.46	6.57
9.42	5.37	6.71
9.57	5.53	6.57
9.38	5.26	6.52
9.54	5.35
9.51	5.49

[truncated: 23 more sheets: 2G, 2H, 2L, 2N, 2O, 3B, 3C, 3D, 3E, 3F, 3G, 3H, 3I, 3K, 3M, 4A, 4B, 4C, 4D, 4H …]
